# Supplementary material for: Expression Profile Analysis Identifies a Novel Seven Immune-Related Gene Signature to Improve Prognosis Prediction of Glioblastoma
Source: Front Genet. 2021 Feb 23;12:638458. doi: 10.3389/fgene.2021.638458 (PMC7940837; doi:10.3389/fgene.2021.638458)
Supplement: Supplementary file 8 [file Table_1.xls]

gene	conMean	treatMean	logFC	pValue	fdr
PRKCG	59.841322	1.22468381	-5.610660821	0.000160341	0.001703187
MCHR2	3.94949124	0.089993941	-5.455695139	0.000138122	0.001703187
IFNA2	0.075383824	0.001780123	-5.404206227	4.43E-09	2.61E-06
GLP2R	4.29371276	0.103823468	-5.370021187	0.000166206	0.001703187
HTR3B	1.42519992	0.040374299	-5.141583284	0.000122701	0.001703187
OPRM1	0.091546398	0.002797926	-5.032073353	3.28E-05	0.001703187
SST	138.224218	4.349127437	-4.990140617	0.000143819	0.001703187
HTR1A	2.83133108	0.091770344	-4.947308638	0.000167388	0.001703187
IFNA13	0.053009416	0.001819622	-4.864537762	7.21E-10	8.51E-07
RXFP1	3.8437786	0.148648369	-4.692549698	0.000154532	0.001703187
SSTR1	10.2424978	0.403179563	-4.66700126	0.000191904	0.001703187
FSHB	0.04829574	0.001937338	-4.639748027	9.24E-08	2.73E-05
PTGER3	1.28994836	0.05896413	-4.451331924	0.000325221	0.00174598
CRHR2	1.64045474	0.090666176	-4.177387541	0.000160293	0.001703187
PRKCB	47.278772	2.661069639	-4.151114393	0.000160341	0.001703187
FAM19A1	11.0938214	0.632959642	-4.131499079	0.000293079	0.00174598
VIP	8.3700624	0.485515876	-4.107648003	0.000254805	0.001703187
LCN15	1.11362848	0.066755414	-4.060239345	0.000180076	0.001703187
GREM2	5.6983024	0.351780268	-4.017785718	0.000237487	0.001703187
FAM19A2	5.93898944	0.376394054	-3.979901724	0.000348494	0.001751367
PAK6	1.10662276	0.070268832	-3.977134769	0.000198883	0.001703187
CCK	71.178218	4.620534164	-3.945304263	0.000229244	0.001703187
IL12RB2	1.12207116	0.074847096	-3.906074028	0.000149138	0.001703187
GDF2	0.025742981	0.00172932	-3.895902213	1.39E-05	0.001703187
PDYN	42.258748	2.847737445	-3.891361981	0.000198883	0.001703187
CRH	3.61973356	0.255923901	-3.822096714	0.000305201	0.00174598
ACVR1C	2.4409482	0.172706734	-3.821045435	0.000154645	0.001703187
CD22	7.47058686	0.530140881	-3.816773879	0.001259839	0.003925779
IFNA8	0.022462606	0.001596554	-3.814492142	7.86E-06	0.001703187
CHGA	73.446488	5.306542963	-3.790849303	0.000166234	0.001703187
RXFP3	0.159733686	0.011555453	-3.789022848	0.004490502	0.010198621
HNF4A	0.086792262	0.006507238	-3.737449143	0.000144981	0.001703187
CHP2	0.284084738	0.022237972	-3.675224168	0.000256231	0.001703187
IFNA6	0.07582974	0.006366533	-3.574183964	4.73E-08	1.86E-05
OPRK1	1.91209634	0.162278709	-3.55860958	0.000205719	0.001703187
RBP4	20.2310558	1.729650772	-3.548018929	0.000246007	0.001703187
CHGB	56.573302	4.920947008	-3.523113493	0.00022127	0.001703187
PAK3	13.9000138	1.240239656	-3.486395486	0.000191906	0.001703187
FGF16	0.10388834	0.009872784	-3.395433031	0.001513218	0.004488582
VIPR1	4.5096557	0.434628488	-3.375162645	0.000263915	0.001703187
SERPIND1	1.543496552	0.1523972	-3.340293961	0.012266288	0.02329543
FGF13	3.7926304	0.380450222	-3.317419175	0.000229244	0.001703187
SEMA4A	12.8392778	1.29787732	-3.306338129	0.00014914	0.001703187
HTR3A	0.47446924	0.05055885	-3.230279008	0.001473469	0.004405487
CRHR1	4.9875868	0.541876298	-3.2023065	0.000283039	0.001740985
FAM19A4	1.63228682	0.177488931	-3.201093622	0.00033659	0.001751367
PCSK2	16.543587	1.807730318	-3.194020701	0.000325246	0.00174598
PPP3R2	0.031423339	0.003490502	-3.170329866	0.000113412	0.001703187
SSTR2	10.4234536	1.168075305	-3.157628173	0.000229244	0.001703187
IFNA21	0.10989996	0.012396952	-3.148133529	9.11E-05	0.001703187
CORT	5.5207828	0.623375108	-3.146700391	0.000166234	0.001703187
FSHR	0.044657808	0.005102623	-3.12960149	0.003452627	0.00835564
MC3R	0.14159412	0.01681577	-3.073874639	8.93E-05	0.001703187
PDIA2	16.497938	2.006791414	-3.039323144	0.000373289	0.001775156
NRG3	8.57396	1.054172225	-3.023851101	0.000206097	0.001703187
HTR3E	0.021318868	0.002732821	-2.963667972	3.40E-05	0.001703187
NPY	53.887102	6.914770797	-2.962186666	0.000360692	0.001774906
PAK1	64.674914	8.444070728	-2.937195663	0.000206097	0.001703187
OPRD1	2.31300332	0.302618657	-2.934194495	0.00052396	0.002171215
GHSR	0.015581858	0.002136877	-2.866291751	0.000716264	0.00270258
THRB	12.9829284	1.781885376	-2.865139391	0.000237487	0.001703187
IL1RL2	0.80484798	0.110896147	-2.859507074	0.000360594	0.001774906
SEMA4D	20.1432714	2.832469865	-2.830165493	0.000246007	0.001703187
NOS1	2.1371886	0.304355963	-2.81188269	0.00041359	0.001859274
DEFA5	0.050879134	0.007269363	-2.807173187	0.001520265	0.004488582
BDNF	3.244808	0.464882612	-2.803194743	0.000373289	0.001775156
FGF22	0.90014758	0.129055048	-2.802174973	0.000143807	0.001703187
PRLHR	0.479556192	0.070170478	-2.772763776	0.00077199	0.002779972
PTH2R	1.026204	0.150442478	-2.77003367	0.001041639	0.003352067
UCN3	0.021661636	0.003267429	-2.728914365	0.000679733	0.002612163
PTGDS	613.4676	95.32392946	-2.686076822	0.000191906	0.001703187
LCNL1	6.2162368	0.976736703	-2.669999848	0.000314174	0.00174598
LPA	0.11627707	0.018527806	-2.649802694	0.000402212	0.00182697
IL34	16.654817	2.726894994	-2.61060845	0.000229244	0.001703187
HSPA2	67.364052	11.33060317	-2.571754258	0.006882174	0.014411076
ARRB1	17.12739	2.950269573	-2.537386631	0.000172331	0.001703187
PPP3CB	51.723342	9.088706728	-2.508668568	0.000178637	0.001703187
TRBJ2-3	2.512085	0.449747347	-2.481698603	0.009898031	0.019580527
SEMA6B	42.034804	7.653519227	-2.457389163	0.000263915	0.001703187
SH2D1B	0.396320964	0.072332599	-2.453951397	0.001008667	0.003273387
FABP6	3.3830714	0.644707545	-2.391616854	0.000442677	0.001965419
KL	0.97819124	0.193016689	-2.341390949	0.000325246	0.00174598
GDF10	2.6390956	0.525862911	-2.327284961	0.000661281	0.002552272
ADRB1	5.665757	1.153794033	-2.295883019	0.000348494	0.001751367
MUC5AC	0.007849776	0.001604832	-2.29022952	0.001275149	0.003963029
PRKCQ	4.984327	1.040032499	-2.260770109	0.000386296	0.001775156
GNAI1	30.729668	6.434285043	-2.255780425	0.000263915	0.001703187
FGF9	2.06113192	0.43728932	-2.236776828	0.002192584	0.005911966
MC4R	1.23420988	0.264484519	-2.222332565	0.000328132	0.001751367
PGR	0.10022626	0.021893977	-2.194654581	0.000457892	0.001995612
CCL1	0.1506184	0.033286395	-2.177893469	0.001462287	0.004394303
FABP3	74.929366	16.83442014	-2.154117216	0.00027332	0.001716974
FGF12	15.0703106	3.495674574	-2.108066361	0.001008902	0.003273387
NRG4	0.3767995	0.087675459	-2.103552073	0.000314172	0.00174598
PPP3CA	61.939742	14.42494285	-2.102299771	0.00027332	0.001716974
CCR9	0.085702718	0.020100515	-2.092108497	0.000473753	0.002034553
PTK2B	31.777859	7.606200592	-2.062774036	0.000754121	0.002740358
KNG1	0.051706601	0.012410125	-2.0588308	0.012932505	0.024320523
SEMA3D	1.74954932	0.423575604	-2.04629193	0.001300062	0.004019301
LCN8	0.095468126	0.023392455	-2.028975842	0.000414047	0.001859274
IL9	0.28263508	0.069329232	-2.02740485	0.000244091	0.001703187
SLIT2	3.48556444	0.864627653	-2.011241416	0.001041667	0.003352067
SHC3	20.83107	5.205106377	-2.000737393	0.003617948	0.008562719
OPRL1	10.8206118	2.766016633	-1.967900335	0.000639816	0.002518743
TAC1	13.2423148	3.393601786	-1.964266141	0.001384085	0.00416991
AVPR1B	0.059612129	0.015348255	-1.957531256	0.002279509	0.006076976
DMBT1	0.205572192	0.054263844	-1.921581977	0.018714288	0.033336188
PPP3R1	75.16705	19.88713555	-1.918264893	0.000237487	0.001703187
MAPT	49.524928	13.38285022	-1.88776947	0.000172331	0.001703187
SFTPD	1.81000268	0.489486636	-1.886650456	0.001719167	0.004976346
FGFR2	22.0159656	6.097303335	-1.852306895	0.004057579	0.009359376
PNOC	6.26879	1.757507742	-1.834655957	0.003129477	0.00768381
GNRHR	0.296719998	0.083931669	-1.821814986	0.005682403	0.012223895
GREM1	1.17608342	0.332911788	-1.820778532	0.006518147	0.013770898
RXFP2	0.023621911	0.006835366	-1.789035126	0.003077013	0.007634354
FLT3	0.365156922	0.106054825	-1.783706319	0.004545075	0.01026356
NR4A2	6.0257382	1.760877689	-1.774843291	0.000473665	0.002034553
CCL28	0.56972732	0.17131624	-1.73360967	0.000779145	0.002779972
RASGRP1	8.5187316	2.571387033	-1.728091862	0.000977093	0.003273387
CMTM4	19.69371	5.995560544	-1.715768372	0.000246007	0.001703187
LECT2	0.026923828	0.008218549	-1.711927881	0.003553657	0.008495686
MAP2K1	64.078586	19.78926654	-1.69512417	0.00018516	0.001703187
THPO	1.8565255	0.575359704	-1.690069042	0.003129477	0.00768381
MPO	0.64955598	0.201317674	-1.689980028	0.002782794	0.007083088
TNFSF9	2.5918622	0.806693847	-1.68389586	0.000473665	0.002034553
LANCL1	60.764066	19.06611992	-1.672207135	0.00014914	0.001703187
SLIT1	28.7880838	9.032966777	-1.672199955	0.001942681	0.005423891
SEMA3G	3.3811452	1.061152839	-1.671879509	0.001384085	0.00416991
RORB	6.87288448	2.171786872	-1.662033179	0.011074381	0.021405638
CD244	1.00873684	0.32181385	-1.648251531	0.010516729	0.020572996
TRGJP2	0.73369206	0.237037549	-1.630059062	0.001819863	0.005151845
TRAV8-3	0.2653709	0.088600738	-1.582619559	0.007751961	0.015839215
JAG2	5.469799	1.843624595	-1.568942899	0.00052396	0.002171215
S100A1	37.62106	12.71329945	-1.565202001	0.000858921	0.002966039
CR2	0.05363516	0.01848857	-1.536545375	0.00024541	0.001703187
PCSK1	14.2329058	5.040014778	-1.497730365	0.028595464	0.046904504
NR3C2	4.8643504	1.727399135	-1.493645684	0.000325246	0.00174598
MPL	0.39468028	0.140351953	-1.491635303	0.001041667	0.003352067
SEMA4F	7.3283706	2.611715036	-1.48849497	0.002002578	0.005500103
NOX5	0.070230576	0.025077795	-1.485688753	0.001666555	0.004861422
SCGB3A1	0.52369322	0.187811375	-1.479437485	0.007659777	0.015689676
SFTPA2	0.17102772	0.062583335	-1.450379734	0.001510411	0.004488582
FAM19A5	34.671332	12.73184541	-1.445301718	0.000246007	0.001703187
SLC22A17	138.64964	50.9681023	-1.443777327	0.00018516	0.001703187
PENK	2.558365	0.940498077	-1.443725208	0.001384085	0.00416991
BMP3	0.098051402	0.03608973	-1.441949906	0.000941053	0.003211149
PLXNA2	9.502106	3.543933515	-1.422895762	0.003515034	0.008420397
FGF6	0.012951052	0.004908392	-1.399746789	0.022610679	0.03889919
NR1D1	25.98843	9.924235331	-1.38884163	0.001827792	0.005151845
LCN12	1.28007696	0.4892108	-1.387702389	0.002398985	0.00632411
LGR5	2.11297202	0.813520004	-1.377023936	0.020117801	0.035408529
CX3CL1	34.57269	13.6227125	-1.343618864	0.002866059	0.007186444
FGF17	1.34101256	0.53488995	-1.326008748	0.002623033	0.006793425
TRBJ2-7	0.39711196	0.163945299	-1.276331274	0.003338778	0.008130098
GLP1R	0.29225806	0.123705609	-1.240331893	0.000654095	0.002552272
ACVR1B	18.0431324	7.803043006	-1.209341065	0.003039314	0.007556695
TGFA	6.4919122	2.843112953	-1.191172072	0.014636455	0.027221501
TEK	4.0977998	1.800380799	-1.186547419	0.00634271	0.013496829
MAPK3	57.614226	25.50114675	-1.175862959	0.00018516	0.001703187
NR1D2	14.413718	6.387403598	-1.174141008	0.000303456	0.00174598
MAPK1	44.164738	19.59494907	-1.17241313	0.001259839	0.003925779
FGF8	0.179001204	0.079916295	-1.163407678	0.002435166	0.006405193
VGF	77.561772	34.66001292	-1.162073572	0.007665489	0.015689676
MAPK8	6.1646924	2.755832362	-1.161540779	0.000754121	0.002740358
SYTL1	0.51373224	0.230152041	-1.15842938	0.001772721	0.005093876
FGF14	2.73090914	1.237831506	-1.141566367	0.012269058	0.02329543
AKT3	14.9435908	6.77938874	-1.140299751	0.002782856	0.007083088
CYLD	7.716746	3.508097529	-1.137303763	0.00022127	0.001703187
NR1I3	0.52961532	0.241009838	-1.135852819	0.000373289	0.001775156
BRAF	5.7080528	2.618294171	-1.124371484	0.001827792	0.005151845
SORT1	68.941712	31.62939176	-1.124111312	0.001110171	0.003533993
PIK3CB	8.5452768	3.957465854	-1.110550322	0.000254813	0.001703187
GDF7	0.326466112	0.151940946	-1.10342254	0.008086357	0.016241475
IFNW1	0.027495117	0.012882396	-1.093774511	0.027130666	0.045256097
CCL3L1	7.9669964	3.750728292	-1.086865167	0.018714558	0.033336188
NFAT5	3.074278	1.448437293	-1.085750403	0.002192584	0.005911966
BMPR2	14.7587314	6.99379258	-1.077421804	0.009475816	0.018839963
NPPC	1.95483108	0.962289063	-1.022501711	0.005228511	0.011414932
SEMA7A	16.626088	8.244806127	-1.011891278	0.002782856	0.007083088
DAXX	10.23317	20.48493243	1.001310006	0.000213557	0.001703187
CYSLTR2	0.430942	0.865229025	1.00558835	0.028595464	0.046904504
PSMC2	20.44658	41.11132882	1.007676453	0.00014914	0.001703187
CANX	77.546602	156.3872318	1.011987259	0.000293081	0.00174598
RARA	4.8929106	9.99952142	1.031166126	0.003129477	0.00768381
MICA	2.1141842	4.325217386	1.032671566	0.020117801	0.035408529
ERAP1	3.6526034	7.535512627	1.044780545	0.003222072	0.0078784
NOX1	0.25305086	0.522444664	1.045850861	0.000683453	0.002612163
RARG	1.3118024	2.717804325	1.05089117	0.003039314	0.007556695
HSPA5	78.418436	162.5248695	1.051395722	0.002866059	0.007186444
HDGF	32.273088	66.99184651	1.053653891	0.000303456	0.00174598
BCL10	2.6001352	5.433387189	1.063265217	0.000160341	0.001703187
RELB	2.6953676	5.676560787	1.074535076	0.011362938	0.021820536
HMGB1	21.074114	44.4957374	1.078195157	0.000314174	0.00174598
INPP5D	2.9240056	6.220569582	1.089100611	0.027311576	0.045365641
LTBP3	13.2050824	28.09357136	1.089146733	0.00467508	0.010476793
TMSB10	997.21286	2138.621098	1.100707508	0.003943345	0.0091675
TLR4	3.3115266	7.106866731	1.101717199	0.015005626	0.027776871
CSF1R	18.7201	40.39922262	1.109739391	0.029930997	0.048689405
LEAP2	0.422971	0.913258075	1.110463853	0.020605531	0.036159187
ACTG1	532.41308	1159.228354	1.122546868	0.000154645	0.001703187
STAT1	16.853438	36.95426611	1.132698	0.002866059	0.007186444
DDX58	2.4931872	5.475807793	1.135080596	0.008086357	0.016241475
PLCG2	0.47275062	1.042707337	1.141183029	0.005527661	0.011912715
ITGAV	16.189172	35.78534222	1.144339576	0.000946215	0.003211149
RHOA	111.148838	248.1295822	1.158600879	0.00018516	0.001703187
CSF2RA	2.4334968	5.433325637	1.158804637	0.020117801	0.035408529
PDK1	0.85397844	1.912932322	1.163514281	0.007264362	0.014998622
IRF5	1.75467038	3.946342523	1.169316139	0.004545167	0.01026356
NFATC4	1.42161708	3.199739669	1.170421612	0.013922058	0.026015744
STAT3	12.3282542	28.00872266	1.183907676	0.000325246	0.00174598
NRAS	9.4021364	21.41883037	1.187819185	0.00022127	0.001703187
RELA	8.3482232	19.27006825	1.206820603	0.000213557	0.001703187
INHBB	2.4875128	5.788394377	1.21845927	0.011074381	0.021405638
RAET1E	0.041005114	0.095548114	1.220423544	0.010516684	0.020572996
IFNGR1	20.825986	48.53052763	1.220507744	0.001008902	0.003273387
GNRH1	0.2474318	0.577723072	1.223347185	0.017827329	0.031997075
PLXNB2	11.982224	28.12447212	1.230930309	0.001008902	0.003273387
VAV1	1.5313832	3.597799372	1.232279403	0.009475816	0.018839963
CYSLTR1	0.16964512	0.403161218	1.248836937	0.007264362	0.014998622
TNFRSF4	0.54387974	1.29361291	1.250046392	0.023201898	0.039597459
PDIA3	32.037042	76.30456071	1.25202834	0.000336682	0.001751367
EDNRB	16.448208	39.59372794	1.267341497	0.027947165	0.046291166
ARAF	7.6370364	18.43352883	1.271247476	0.000314174	0.00174598
MALT1	0.96704262	2.338525826	1.273947982	0.000246007	0.001703187
EBI3	2.2937652	5.56972675	1.279888833	0.017827329	0.031997075
MAP3K14	1.8753738	4.557183757	1.280964362	0.000348494	0.001751367
CBLB	0.66640456	1.621762853	1.283092695	0.000178637	0.001703187
ZC3HAV1L	0.69348622	1.694343018	1.288786855	0.025479094	0.04292555
TANK	3.3084792	8.215593071	1.312196515	0.000178637	0.001703187
IL4R	2.0748764	5.168816276	1.316808525	0.003515034	0.008420397
CTF1	1.707187	4.252928596	1.316835538	0.002127486	0.005776002
GFAP	956.86872	2407.063622	1.330881366	0.011362938	0.021820536
PTAFR	2.521322	6.344154762	1.331247587	0.008086357	0.016241475
SEMA5A	4.2371204	10.80116821	1.350031328	0.014636455	0.027221501
NR1H3	1.9332118	4.950718716	1.356638276	0.00022127	0.001703187
HLA-H	5.8825016	15.06449407	1.356650509	0.021612003	0.037424891
PLXNA3	2.7553156	7.132113841	1.372112153	0.001567346	0.00461605
LTBR	1.7838954	4.659518899	1.385149978	0.003222072	0.0078784
BMP4	0.60841838	1.593321992	1.388902206	0.02110354	0.036760002
TGFBR2	5.7104934	15.11708946	1.404493091	0.001827792	0.005151845
IFNGR2	14.3709434	38.25395562	1.412454164	0.000237487	0.001703187
NCK1	3.292131	8.802026781	1.418814017	0.00014914	0.001703187
CSF1	7.4380316	19.90552998	1.420176501	0.003515034	0.008420397
KDR	1.6792518	4.502561002	1.422927247	0.001942681	0.005423891
FGR	1.577409	4.238971774	1.426157581	0.002471643	0.006443731
VAV3	1.01269222	2.729328914	1.430350492	0.029256674	0.047723939
CLEC11A	3.3740656	9.099189635	1.431250043	0.000729844	0.002736335
PTGER4	0.64932858	1.75977612	1.438371284	0.018714558	0.033336188
AGER	1.21123294	3.294756931	1.443695689	0.004057579	0.009359376
PDGFRB	5.8867512	16.03138082	1.445355134	0.002002578	0.005500103
ACVRL1	1.9146254	5.233881051	1.450818983	0.000706295	0.002673507
EGF	0.26415746	0.722693202	1.451985171	0.026077736	0.043746884
TLR7	1.05563538	2.889606099	1.452761234	0.008756489	0.01752782
ZAP70	0.154837062	0.425287572	1.457687857	0.006882174	0.014411076
TMEM173	2.7516566	7.624535083	1.470348933	0.000916243	0.003136472
PIK3CG	0.32659818	0.907637424	1.474599345	0.008086357	0.016241475
CSF3R	1.46895724	4.09964467	1.480706471	0.005229025	0.011414932
IKBKB	2.10125	5.872822633	1.482806248	0.000154645	0.001703187
IL33	4.4039892	12.52009776	1.507362991	0.004808347	0.010714448
IL16	0.3710342	1.057356293	1.510837519	0.001384085	0.00416991
MAP3K8	1.07043106	3.073360657	1.521625193	0.01576865	0.028962327
IFNAR2	1.7782432	5.107815698	1.522253824	0.000143819	0.001703187
NOD1	0.49301348	1.418746943	1.524918286	0.001008902	0.003273387
ABCC4	0.92033462	2.651935509	1.526815288	0.000254813	0.001703187
RFXANK	7.1136668	20.66806178	1.538737795	0.000166234	0.001703187
BMP2	1.4811043	4.309613304	1.540885184	0.009230389	0.018414002
TNFAIP3	1.6827067	4.90301957	1.542886787	0.004174808	0.009592313
PTPN6	2.068774	6.133749621	1.567993228	0.000639816	0.002518743
HLA-E	70.549284	209.7407873	1.571904096	0.000373289	0.001775156
TNFRSF14	1.6764472	4.988054178	1.573070089	0.000858921	0.002966039
TGFB2	3.8706004	11.66953326	1.592117582	0.006004527	0.012846643
SH3BP2	2.4725972	7.534559604	1.607495953	0.00018516	0.001703187
TGFBR1	4.134665	12.67004906	1.615579762	0.000198883	0.001703187
APOM	0.96719174	2.97613092	1.621564163	0.000804939	0.002846208
CTSB	65.580908	203.0122124	1.630218735	0.000579196	0.002350622
CTSL	24.265698	75.39001544	1.635455108	0.000325246	0.00174598
PSME1	21.19196	65.91140586	1.637011117	0.000198883	0.001703187
TNFRSF1B	5.028165	15.67222366	1.640105994	0.002471643	0.006443731
TNFSF4	0.41047072	1.282194252	1.643263627	0.008086357	0.016241475
CALR	112.07655	352.3870651	1.652676517	0.000154645	0.001703187
PSME2	8.3297636	26.28514611	1.657900297	0.000143819	0.001703187
TAPBPL	2.494874	7.878585391	1.658969659	0.000325246	0.00174598
ISG20	0.46009984	1.461924333	1.667849782	0.001220768	0.003834382
ITGAL	0.70352654	2.24663487	1.675088918	0.002002578	0.005500103
LCP2	1.67833406	5.372935414	1.678680594	0.000887153	0.003054599
HDAC1	6.1250326	20.00137225	1.707309556	0.000154645	0.001703187
PDCD1	0.092108346	0.303588468	1.720713197	0.01165815	0.022351095
NGFR	3.13094608	10.38956423	1.730464577	0.022661002	0.03889919
IL17RD	1.5897758	5.278895519	1.73141279	0.000560209	0.002297244
IL13RA1	6.7009664	22.32430141	1.736173952	0.000457926	0.001995612
PMP2	70.850194	236.4663695	1.738791308	0.002002578	0.005500103
TXK	0.022841371	0.07646751	1.743197676	0.022927342	0.039242306
PIK3R5	0.64989558	2.188205126	1.751468144	0.001008902	0.003273387
CSF2RB	0.42907144	1.446064428	1.752842052	0.003943345	0.0091675
LTB4R	0.53446408	1.804206821	1.755199831	0.000779145	0.002779972
PTPRC	1.291754	4.387385288	1.764030054	0.002398985	0.00632411
SYK	1.9360684	6.588563295	1.766833982	0.000618983	0.002469658
TGFB1	8.1235486	27.6569161	1.767458316	0.000336682	0.001751367
HLA-DOB	0.220307092	0.754097894	1.775235883	0.002951527	0.007369457
IRF1	1.64164006	5.634814201	1.779230199	0.001145963	0.003609019
CD79B	0.160430772	0.551267284	1.780801095	0.005376471	0.011672081
CD320	9.6998112	33.45740621	1.786297033	0.00014914	0.001703187
CD40	1.2200747	4.209659969	1.786734225	0.000706295	0.002673507
S100Z	0.081223542	0.281525181	1.793294123	0.003414791	0.008281044
FLT3LG	0.26276522	0.912458473	1.79598457	0.000360692	0.001774906
PLAUR	2.41242086	8.384166295	1.797185717	0.006518147	0.013770898
GNLY	0.4446798	1.549874755	1.801312861	0.026077736	0.043746884
ZC3HAV1	2.0478438	7.156821598	1.80521334	0.000229244	0.001703187
HLA-F	2.4311046	8.496727679	1.805295359	0.000754121	0.002740358
IKBKE	0.82706538	2.899588074	1.809774675	0.000293081	0.00174598
HCST	2.6012324	9.164235166	1.816819182	0.001827792	0.005151845
PPIA	52.53145	185.4810738	1.820018672	0.000143819	0.001703187
NRP2	2.5597786	9.091346331	1.828474924	0.000831524	0.002896842
TPT1	82.714778	295.4878459	1.836881778	0.000178637	0.001703187
CASP3	6.1250762	21.96569101	1.842452188	0.000172331	0.001703187
SEMA3F	1.05588022	3.802851703	1.848635497	0.00467508	0.010476793
HCK	2.8428074	10.29679981	1.856807761	0.000754121	0.002740358
NFKBIA	19.504252	70.94142101	1.862839558	0.000779145	0.002779972
IRF7	2.4111894	8.814807675	1.870184113	0.000386296	0.001775156
CCR1	2.3522626	8.704675479	1.887741386	0.001827792	0.005151845
APLN	12.0517674	45.33408229	1.911351346	0.001616528	0.004749053
GRN	21.664608	81.82816189	1.917257312	0.000166234	0.001703187
MR1	1.09541266	4.141229689	1.918584763	0.000314174	0.00174598
LYN	2.284682	8.640051828	1.919046593	0.000399725	0.001822685
ANGPT1	0.54909574	2.080409351	1.921737804	0.02110354	0.036760002
UNC93B1	2.9863824	11.31657796	1.921966949	0.000386296	0.001775156
ANGPTL2	7.357761	27.8862812	1.922216836	0.001145963	0.003609019
TMSB4X	414.58748	1581.712996	1.93173939	0.000172331	0.001703187
LIMS1	2.650362	10.11442891	1.932153534	0.000143819	0.001703187
IL10RA	1.38269304	5.290163289	1.935831342	0.001519546	0.004488582
LTBP1	2.455171	9.397141572	1.936398474	0.001772721	0.005093876
AEN	1.8368474	7.035718621	1.93746601	0.000198883	0.001703187
IFIH1	1.3487544	5.208297023	1.94918406	0.000579196	0.002350622
IL20RB	0.116968338	0.457873476	1.968830932	0.000172331	0.001703187
GZMB	0.19675542	0.771591909	1.971434636	0.019640176	0.034723126
CD4	5.2020208	20.47815664	1.976941783	0.000360692	0.001774906
ENG	8.402991	33.16890694	1.980856626	0.000246007	0.001703187
CIITA	0.4503287	1.786032393	1.987707916	0.002328287	0.006193034
S1PR2	0.9300347	3.697570456	1.991221188	0.000427903	0.001914216
BTK	0.76095302	3.080022611	2.01706165	0.000386296	0.001775156
NRP1	2.00451834	8.136593112	2.02116923	0.000489906	0.002081221
PPP4C	10.5732836	42.93256515	2.02164889	0.000143819	0.001703187
TLR1	0.7678864	3.139434096	2.031539726	0.000373289	0.001775156
IL18	1.70083602	6.96409792	2.033692433	0.001110171	0.003533993
LTBP2	0.8209634	3.370917364	2.037751451	0.003832039	0.009033209
LIF	1.690650932	6.961569708	2.041833827	0.016162806	0.029548412
PDGFD	0.92933334	3.854617255	2.052319544	0.010792353	0.021032623
IL15RA	0.28805296	1.197017188	2.05503788	0.000336682	0.001751367
SH2D1A	0.050889716	0.211483202	2.055097032	0.006697938	0.014100293
FAM3D	0.04455416	0.186262419	2.063704571	0.002951462	0.007369457
TNFRSF1A	10.4015456	43.51000286	2.064549193	0.000213557	0.001703187
PDGFC	1.6450384	6.905983852	2.0697257	0.000293081	0.00174598
ISG15	24.067762	101.3526828	2.074210376	0.019640176	0.034723126
C3AR1	4.8606394	20.55735303	2.080436502	0.000779145	0.002779972
CTGF	14.073861	59.63682026	2.083185168	0.001008902	0.003273387
TPM2	5.3001304	22.59323211	2.091790913	0.000916243	0.003136472
CMTM7	0.72719932	3.112696654	2.097742231	0.000213557	0.001703187
CYBB	4.9559804	21.25252092	2.100391593	0.001259839	0.003925779
ITGB2	5.8725756	25.20379968	2.101575962	0.000639816	0.002518743
CD86	1.5750528	6.765989843	2.102900819	0.0006613	0.002552272
C3	33.542336	145.2405427	2.114389154	0.001667126	0.004861422
DES	1.03997646	4.597375664	2.144259684	0.027311576	0.045365641
SHC1	5.3931156	24.1111677	2.160510659	0.000206097	0.001703187
IL10RB	3.0858936	13.82515557	2.163535491	0.00014914	0.001703187
CCR5	0.4359533	1.966399544	2.173310981	0.002259502	0.006037267
A2M	40.16004	182.7727223	2.186218162	0.00018516	0.001703187
MICB	0.43386576	1.976248517	2.18744374	0.000541802	0.0022373
CMKLR1	0.85749802	3.91401798	2.190445138	0.000754121	0.002740358
FLT4	0.41142602	1.880636992	2.192516458	0.0006613	0.002552272
CMTM6	3.9218622	17.96357095	2.195463419	0.00014914	0.001703187
HAMP	1.47051586	6.742763043	2.197017555	0.027947165	0.046291166
CD3E	0.22384059	1.026568028	2.197285659	0.009727046	0.019274565
PTN	108.50992	498.3527525	2.199340357	0.000639816	0.002518743
BST2	22.531524	104.8072083	2.217721141	0.002064165	0.005643007
STC1	1.099483672	5.121609455	2.219771066	0.011960146	0.022818954
GMFG	3.8242304	17.82347819	2.220537552	0.000325246	0.00174598
CCRL2	0.34477998	1.614778721	2.22758857	0.000489906	0.002081221
TLR3	0.38168178	1.80329646	2.240194369	0.000303456	0.00174598
BCL3	1.7762371	8.441556349	2.248684838	0.000506666	0.00212189
TLR2	1.60926342	7.706968909	2.259763071	0.000683453	0.002612163
CXCL16	7.6069898	36.46925502	2.261283154	0.000283039	0.001740985
ZYX	23.496784	112.8007067	2.263240892	0.000172331	0.001703187
IL2RB	0.140009022	0.673952327	2.267126748	0.001827792	0.005151845
IL27	0.036025598	0.174521287	2.276308734	0.002622737	0.006793425
LCK	0.108496572	0.53027502	2.289091326	0.002782856	0.007083088
NEDD4	0.37985546	1.861385273	2.292854234	0.000166234	0.001703187
OASL	0.56398718	2.765750511	2.293936747	0.00707095	0.014702098
TNFRSF10B	2.0408556	10.02263764	2.296016216	0.000229244	0.001703187
CD28	0.047285399	0.232495457	2.297735838	0.004945042	0.010916064
HFE	0.4851044	2.400611957	2.30703505	0.000457926	0.001995612
FAS	1.19865458	5.952751785	2.312140766	0.000618983	0.002469658
TNFRSF11B	0.8101561	4.038317032	2.317482358	0.003617948	0.008562719
FASLG	0.020198488	0.101134979	2.323962855	0.016954326	0.030751598
TRIM22	2.6341188	13.54612205	2.362487581	0.000386296	0.001775156
RAC2	1.46420546	7.578461189	2.371786929	0.000325246	0.00174598
CCR4	0.025659852	0.134389544	2.388836142	0.010932106	0.021269879
EDNRA	1.32546292	6.991678272	2.399142488	0.000263915	0.001703187
TYMP	2.5487109	13.45968473	2.400804975	0.000560209	0.002297244
TNFSF8	0.26228756	1.385256357	2.400931699	0.000831524	0.002896842
CALCRL	1.7774282	9.566128325	2.428143862	0.0006613	0.002552272
AMH	0.72995818	3.92901296	2.428281208	0.029256674	0.047723939
WNT5A	0.93695318	5.094677557	2.442941978	0.00022127	0.001703187
CD14	19.820869	108.2823916	2.449706536	0.000754121	0.002740358
HLA-C	60.84026	333.0361858	2.452580717	0.000213557	0.001703187
CD72	0.25527092	1.4020947	2.457482692	0.000373289	0.001775156
CD3G	0.032779946	0.180471434	2.460885114	0.007264362	0.014998622
APOBEC3F	0.26799258	1.476498041	2.461914481	0.000213557	0.001703187
CD1C	0.045284228	0.250990691	2.470553287	0.021599694	0.037424891
SERPINA3	0.57141166	3.196526862	2.483902837	0.001384085	0.00416991
TSLP	0.050695675	0.288206292	2.507167268	0.015382916	0.02834211
AGTR1	0.066896252	0.383519424	2.51930236	0.02320182	0.039597459
ADM	4.270235	24.71265789	2.532862812	0.003943345	0.0091675
PLSCR1	2.6767174	15.49639059	2.533395486	0.000206097	0.001703187
IL15	0.056486884	0.329014282	2.542162386	0.000506666	0.00212189
HLA-DOA	1.97659604	11.55950879	2.547990133	0.000442677	0.001965419
FCGRT	8.0607954	47.34657615	2.554265993	0.000143819	0.001703187
PLTP	31.939998	189.6967162	2.570258577	0.000263915	0.001703187
RARRES3	9.534444	56.66504204	2.571238262	0.000457926	0.001995612
CKLF	1.668404	9.946066456	2.575657394	0.000143819	0.001703187
APOBEC3G	0.4777579	2.85254156	2.577896272	0.000293081	0.00174598
TAP1	4.88602	29.3139245	2.584854453	0.00018516	0.001703187
BMP1	1.4267206	8.605644651	2.592580435	0.000160341	0.001703187
FPR1	3.940334	23.84747852	2.597446904	0.001341467	0.004114993
TRGV5	0.022466956	0.13662306	2.604324434	0.004054111	0.009359376
ERAP2	0.80132874	4.907942493	2.614652219	0.017397698	0.031368979
S100A16	24.234448	149.017607	2.620351674	0.00041359	0.001859274
NOD2	0.117774512	0.730805588	2.633460311	0.000386296	0.001775156
IL2RG	0.31899316	1.992694704	2.643123301	0.000293081	0.00174598
CCL5	0.80700868	5.094311858	2.658231184	0.000754121	0.002740358
FABP7	21.474914	137.3099708	2.676712132	0.004174808	0.009592313
PROCR	1.5874492	10.1869993	2.681946822	0.000191906	0.001703187
CETP	0.2515176	1.620244737	2.687480486	0.000263915	0.001703187
FABP5	6.4493024	41.69115973	2.692526482	0.00707095	0.014702098
SPP1	255.532824	1670.006379	2.708273086	0.002259502	0.006037267
CD74	105.156888	692.7711192	2.719835434	0.000254813	0.001703187
MASP1	0.99369868	6.605767337	2.732845803	0.001827792	0.005151845
IL1RAP	1.1396496	7.584803133	2.734521418	0.000804939	0.002846208
LILRB3	0.111894444	0.751748418	2.748111524	0.000399725	0.001822685
HLA-B	61.112156	413.6809838	2.758987356	0.00018516	0.001703187
HLA-A	62.823166	429.5750637	2.773541694	0.000191906	0.001703187
JAG1	2.2281424	15.27216075	2.77699085	0.000172331	0.001703187
HLA-DPB1	12.296033	84.53941411	2.781431172	0.00022127	0.001703187
HLA-DRB1	41.161916	283.0316673	2.781581436	0.000229244	0.001703187
HLA-DRB5	12.1093774	83.62373709	2.787787827	0.003943345	0.0091675
CCL26	0.134670754	0.938107251	2.800316291	0.005527554	0.011912715
NCR1	0.003975139	0.027691567	2.80036934	0.010521668	0.020572996
B2M	99.982914	696.6542373	2.800689317	0.000143819	0.001703187
TYROBP	19.131054	133.6386291	2.804348823	0.000206097	0.001703187
C5AR1	1.77738842	12.42204882	2.805072244	0.000618983	0.002469658
OSMR	1.65447166	11.61471657	2.811511465	0.000618983	0.002469658
CD3D	0.189067362	1.348507859	2.834391687	0.002866059	0.007186444
CCR3	0.004169936	0.029790238	2.836742491	0.003115569	0.00768381
IL7	0.085589668	0.618072551	2.85226764	0.00022127	0.001703187
FCGR3A	10.3120502	74.69873979	2.856752712	0.000386296	0.001775156
SDC1	1.16755966	8.520660005	2.867468914	0.000729844	0.002736335
CLCF1	0.70158922	5.137736577	2.872434436	0.001008902	0.003273387
CTSS	3.1450978	23.05968445	2.874195986	0.00018516	0.001703187
HMOX1	10.344033	75.88680121	2.8750502	0.000325246	0.00174598
RBP1	4.886149	35.88812774	2.876736897	0.000977093	0.003273387
HLA-DMA	4.8123748	35.51004173	2.883406143	0.000172331	0.001703187
CD8B	0.060208844	0.449578009	2.900524143	0.00270185	0.006951857
IFI30	0.097956246	0.733118709	2.903837432	0.000263915	0.001703187
OAS1	1.45516616	10.96680152	2.91388702	0.000506666	0.00212189
TRBV28	0.099249426	0.751027017	2.919734143	0.004418442	0.010054501
IL18RAP	0.028127156	0.213036583	2.921065605	0.002662167	0.006879693
S100A6	73.587754	570.1385062	2.953774835	0.00022127	0.001703187
CXCR6	0.037707662	0.292880115	2.957380638	0.003943345	0.0091675
F2RL1	0.45979438	3.594693403	2.966807989	0.000831524	0.002896842
PRF1	0.3661422	2.878749721	2.974966399	0.001384085	0.00416991
UCN2	0.056599732	0.445648986	2.977040698	0.006429588	0.013657092
SLC40A1	2.5710286	20.72814651	3.011173554	0.000160341	0.001703187
RNASE3	0.25989646	2.110057767	3.021273608	0.002127486	0.005776002
PGF	0.6246003	5.071521299	3.021413408	0.000263915	0.001703187
HLA-DQB1	2.5314842	20.5775825	3.023018116	0.000489906	0.002081221
CCL25	0.051369818	0.418470369	3.026132606	0.001884432	0.005286258
IL17B	0.039120572	0.320417665	3.033954316	0.001145955	0.003609019
ESM1	0.60627678	5.000418157	3.04400027	0.003617948	0.008562719
TRIM5	0.60343186	5.064276454	3.069093387	0.00014914	0.001703187
HLA-DPA1	7.2709582	61.51806101	3.080792625	0.000198883	0.001703187
PSMB8	5.4971506	46.83027361	3.090685558	0.000143819	0.001703187
IL32	0.79687866	6.819376996	3.097207976	0.000360692	0.001774906
TRGV3	0.027884914	0.239118912	3.100171508	0.004627595	0.010426598
CD1E	0.00990264	0.085339135	3.107322386	0.022734348	0.038968454
AR	0.2247422	1.968191123	3.130527371	0.000373289	0.001775156
ELN	3.506772	30.91017956	3.139866496	0.000178637	0.001703187
IL13RA2	1.91111574	17.01831334	3.154601003	0.016977173	0.030751598
IL10	0.110549622	0.985443713	3.156079378	0.000779145	0.002779972
SLC11A1	0.90175086	8.095011688	3.166232365	0.000373289	0.001775156
CD1D	0.134489758	1.209756636	3.169148638	0.000229244	0.001703187
HLA-DMB	2.07566786	18.76525286	3.176416217	0.000160341	0.001703187
TNFSF13B	0.8004148	7.296496237	3.188384102	0.000229244	0.001703187
VCAM1	1.30674242	11.93090907	3.190657277	0.000618983	0.002469658
NAMPT	5.7679598	52.80215511	3.194463799	0.000348494	0.001751367
CXCR4	3.7702088	34.79492035	3.206160375	0.000178637	0.001703187
FCER1G	9.4129924	87.04697288	3.209068793	0.000166234	0.001703187
CHIT1	0.112091844	1.037915872	3.210936297	0.004945042	0.010916064
TNFRSF10C	0.127865114	1.222559646	3.257210246	0.00014914	0.001703187
S100A2	0.2824996	2.722123683	3.268411889	0.000237487	0.001703187
IL4	0.009199192	0.091615174	3.316007509	0.004635025	0.010426598
STC2	0.37533324	3.74189951	3.317526847	0.000579196	0.002350622
VEGFA	3.4692588	34.86001528	3.32887383	0.001145963	0.003609019
TLR8	0.111307862	1.121991517	3.333434365	0.000706295	0.002673507
FCGR3B	0.110469354	1.129278198	3.353682836	0.000977093	0.003273387
CELA1	0.020842226	0.213996571	3.360006407	0.002813509	0.007145708
GBP2	1.1435928	11.80254881	3.367453102	0.00018516	0.001703187
TNFSF14	0.061504066	0.635309205	3.368705228	0.003129477	0.00768381
CMTM3	2.6905522	28.11204556	3.385214232	0.000143819	0.001703187
EPO	0.032645942	0.344583523	3.399878141	0.001110163	0.003533993
HSPA6	0.70992818	7.754826188	3.449349459	0.000348494	0.001751367
HLA-DRA	67.541546	739.4398724	3.452585732	0.000178637	0.001703187
IL24	0.04867929	0.533129194	3.453105142	0.000325246	0.00174598
S100A11	21.94719	242.6915157	3.467015532	0.00014914	0.001703187
HLA-DQA1	1.09387098	12.32138794	3.493650287	0.000254813	0.001703187
CCL14	0.003242119	0.036538102	3.494392568	0.007940543	0.016168589
S100A3	0.459434824	5.222050367	3.506684254	0.000348494	0.001751367
NODAL	0.166226572	1.908798982	3.521442252	0.001075414	0.003451262
HNF4G	0.101080954	1.164202237	3.525758604	0.000160341	0.001703187
SOCS1	0.339267	4.040883071	3.574177592	0.000198883	0.001703187
S100A9	7.61980172	93.87606036	3.622931936	0.000831524	0.002896842
S100A10	11.639322	145.2459007	3.641418519	0.000336682	0.001751367
S100A12	0.116466572	1.454172112	3.642210193	0.00225924	0.006037267
APOBEC3C	1.22873596	15.43879996	3.651313781	0.000143819	0.001703187
S100A8	1.92202738	24.50319529	3.6722691	0.001384085	0.00416991
CCL20	0.19595564	2.510207747	3.679207765	0.013238622	0.024817162
TNFRSF9	0.010203429	0.131288013	3.685609167	0.00027332	0.001716974
IGHA1	1.377048086	17.89592344	3.699980145	0.02110354	0.036760002
ADM2	0.03376152	0.455389716	3.753649947	0.000506666	0.00212189
TNFRSF12A	3.3173291	44.83531464	3.756541474	0.000246007	0.001703187
NMB	6.542158	90.46249644	3.789481302	0.000229244	0.001703187
XCL2	0.020810372	0.291868943	3.809946048	0.002083695	0.005683242
MSTN	0.40264954	5.751006213	3.836217806	0.005527661	0.011912715
VIM	42.980756	619.2162414	3.848680548	0.000143819	0.001703187
CD48	0.171558252	2.503955491	3.867438491	0.00018516	0.001703187
IGLC3	0.45741872	6.735411458	3.880178766	0.019639479	0.034723126
SLPI	2.81224004	45.21526923	4.007018407	0.002398985	0.00632411
RETN	0.049918524	0.80941375	4.019230175	0.006860526	0.014411076
RNASE2	0.898775	14.60221014	4.022082941	0.000254813	0.001703187
TNFRSF19	0.72307142	12.29800125	4.088141895	0.000143819	0.001703187
FPR2	0.050550861	0.860047786	4.08860924	0.000858921	0.002966039
CXCL11	0.18449584	3.149744359	4.093574549	0.000754121	0.002740358
MSR1	0.65195294	11.36700336	4.123940332	0.000154645	0.001703187
TRAV36DV7	0.0315085	0.560231257	4.152209499	0.001336703	0.004114993
TNC	4.1612488	74.25819804	4.157461853	0.000154645	0.001703187
PLAU	1.05262486	18.93811167	4.169229209	0.000191906	0.001703187
CCL24	0.012119962	0.227610574	4.231110503	0.011259757	0.021728387
MDK	4.0582908	80.61624946	4.312126514	0.000160341	0.001703187
GDF15	0.41974264	8.549328895	4.348234242	0.00027332	0.001716974
CCL23	0.015326382	0.312658759	4.350499861	0.005189523	0.01139187
PTX3	1.11927102	23.3585459	4.38331915	0.000457926	0.001995612
NOX4	0.059281574	1.350983117	4.510282082	0.00014914	0.001703187
LYZ	1.2157197	27.84309715	4.517437159	0.000172331	0.001703187
TSHR	0.033837286	0.827245466	4.611629716	0.008086357	0.016241475
NR5A2	0.01425033	0.373112255	4.710542473	0.000154645	0.001703187
FCGR2B	0.073810428	2.002023364	4.761490344	0.000237487	0.001703187
IGLV1-47	0.094283548	2.599418299	4.785038951	0.005221676	0.011414932
CDK4	5.7634434	163.4171144	4.825484257	0.000143819	0.001703187
IGKC	0.631582376	18.82060322	4.897198145	0.012269058	0.02329543
LEFTY2	0.11707933	3.662513082	4.967275612	0.000191906	0.001703187
F2R	0.8339717	26.35253386	4.981799449	0.000143819	0.001703187
CXCL10	0.66929654	21.39313823	4.998358765	0.000206097	0.001703187
CER1	0.006169698	0.198560159	5.008232489	0.003245005	0.00791808
CXCL9	0.083610804	2.852125294	5.092204175	0.000303456	0.00174598
MIA	0.020917128	0.7389826	5.142783712	0.000753827	0.002740358
TRDC	0.246215014	9.692789202	5.298921232	0.001473092	0.004405487
IGLC2	0.2505026	9.91000334	5.305988061	0.006517536	0.013770898
IGHG3	0.100782474	4.169292641	5.370485953	0.01290816	0.024313456
IGHV3-30	0.0439203	1.827970508	5.379211075	0.029448691	0.047970902
IGKV3-20	0.264897722	11.15722758	5.396399334	0.004739291	0.010600574
HLA-DQA2	0.23295532	9.852604632	5.402379983	0.000754121	0.002740358
IGKV4-1	0.18252708	7.768162568	5.411390968	0.016128893	0.029532129
CD70	0.043563696	1.912408625	5.456120647	0.000831524	0.002896842
IGHG1	0.216469892	9.754721236	5.49386236	0.008756489	0.01752782
EGFR	2.6815738	130.9723037	5.610037993	0.000178637	0.001703187
IGLV3-19	0.068853154	3.606834373	5.711066623	0.021934175	0.037927176
IL1R2	0.022769284	1.215099894	5.737842188	0.000213557	0.001703187
LBP	0.02049086	1.129716717	5.784836708	0.00441482	0.010054501
TMSB15A	0.34113152	19.44885785	5.83321356	0.00052396	0.002171215
EDN2	0.00248105	0.145320302	5.872141648	0.001954775	0.005444785
IGHG4	0.086697902	5.690796822	6.03648978	0.006975956	0.0145816
IGLV3-21	0.056474568	3.720893223	6.041903851	0.02514005	0.042475535
IL2RA	0.031558972	2.231530955	6.143839806	0.000386296	0.001775156
IGLV2-14	0.0753419	5.960606369	6.305862876	0.003599391	0.008562719
IGLV1-44	0.024921418	1.994090246	6.322200734	0.009990381	0.019730168
IGHV3-21	0.017608978	1.536904338	6.44757238	0.028684172	0.046984754
BIRC5	0.1954969	17.80056879	6.5086338	0.000154645	0.001703187
IDO1	0.007094706	0.679153429	6.580850782	0.000273318	0.001716974
IGHV4-39	0.01770574	2.740345132	7.273996653	0.013130104	0.024652866
PLA2G2A	0.249685674	40.06170917	7.325967115	0.000348491	0.001751367
CCL18	0.062433522	11.09062125	7.472803613	0.002398847	0.00632411
CXCL13	0.02674809	4.774729848	7.479839421	0.00079189	0.002816935
MMP9	0.119576554	22.22477145	7.538090233	0.00014914	0.001703187
SAA2	0.026083312	5.069927653	7.602694279	0.0006613	0.002552272
PI3	0.121861594	38.92597479	8.319345841	0.00018516	0.001703187
LTF	0.3878682	161.164219	8.698749264	0.000143819	0.001703187
SAA1	0.118275652	66.28789967	9.130448618	0.000166234	0.001703187
